# Supplementary material for: Structure of RyR1 in native membranes
Source: EMBO Rep. 2020 Mar 9;21(5):e49891. doi: 10.15252/embr.201949891 (PMC7202208; doi:10.15252/embr.201949891)
Supplement: Supplementary file 3 — Movie EV1 [file EMBR-21-e49891-s003.zip › README.txt]

Movie Legends: 

Movie EV1. Conformational changes between the classes 2, 3 and 4 and class 1. 
