# Supplementary material for: Structure of RyR1 in native membranes
Source: EMBO Rep. 2020 Mar 9;21(5):e49891. doi: 10.15252/embr.201949891 (PMC7202208; doi:10.15252/embr.201949891)
Supplement: Supplementary file 4 — Movie EV2 [file EMBR-21-e49891-s004.zip › README.txt]

Movie Legend: 

Movie EV2. Normal modes of RyR1 movement in native membranes displayed all together in the viewing direction of zero degrees according to the annotation in Fig 3D. 
