# Supplementary material for: Structure of RyR1 in native membranes
Source: EMBO Rep. 2020 Mar 9;21(5):e49891. doi: 10.15252/embr.201949891 (PMC7202208; doi:10.15252/embr.201949891)
Supplement: Supplementary file 9 — Movie EV7 [file EMBR-21-e49891-s009.zip]

Archive with 2 entries (2 files):
- Movie_EV7.avi
- README.txt
