# Supplementary material for: Structure of RyR1 in native membranes
Source: EMBO Rep. 2020 Mar 9;21(5):e49891. doi: 10.15252/embr.201949891 (PMC7202208; doi:10.15252/embr.201949891)
Supplement: Supplementary file 9 — Movie EV7 [file EMBR-21-e49891-s009.zip › README.txt]

Movie Legend: 

Movie EV7. Normal mode of RyR1 movement in native membranes displayed one by one in the viewing directions of 0, 15, 30, 45, 60 and 75 degrees according to the annotation in Fig 3D. Movie EV7 shows mode 5.
