# Supplementary material for: Structure of RyR1 in native membranes
Source: EMBO Rep. 2020 Mar 9;21(5):e49891. doi: 10.15252/embr.201949891 (PMC7202208; doi:10.15252/embr.201949891)
Supplement: Supplementary file 10 — Movie EV8 [file EMBR-21-e49891-s010.zip › README.txt]

Movie Legend: 

Movie EV8. Conformational changes between the closed and open structures of RyR1 in situ. The structure of the apo state has been filtered to the same resolution as the open state for clarity.   
